# Supplementary material for: Endothelial-Ercc1 DNA repair deficiency provokes blood-brain barrier dysfunction
Source: Cell Death Dis. 2025 Jan 3;16(1):1. doi: 10.1038/s41419-024-07306-0 (PMC11698980; doi:10.1038/s41419-024-07306-0)
Supplement: Supplementary file 3 — Original qPCR data [file 41419_2024_7306_MOESM3_ESM.xlsx]

## Sheet: EC-KO
Normalized to house keeping gene
Genotype	Animal	cdkn1a/p21	cdkn2ap16	ercc1	il1-b	cldn5	mdr1a/pgp	tjp1/zo1	pdgfrb	hla-dr	p2ry12	gfap	cd31	neun	olig2	tnf-a	angpt2	vegfa	vegfr2	dll4	notch1	lama1	mfsd2a	Ve-cadherin/cadh5	il-6	icam-1
WT	690-05	2.38528	0.137871	4.00951	0.0397707	0.102839	2.28959	8.22123	2.13553	0.24454	0.280443	10.1846	6.4225	28.8491	7.94061	0.00927082	0.870178	10.061	2.63394	0.133074	8.83777	0.0439797	3.95682	3.97805	0.0628752	0.746732
WT	788-02	3.92668	0.206099	1.70818	0.0287931	0.189697	2.23087	9.92705	1.62942	0.212427	0.309374	18.9153	10.2612	23.1953	9.45808	0.0123101	2.29692	12.6818	3.91771	0.130434	9.57702	0.04808	5.27182	2.22576	0.042065	0.567083
WT	796-07	2.11908	0.169855	3.61858	0.0100931	0.163355	1.88916	12.0388	1.52202	0.165399	0.305015	11.4317	4.33256	21.3507	8.39683	0.00553116	0.272388	7.70809	2.10933	0.0959608	7.1251	0.0170367	5.0186	2.99973	0.0375083	0.524525
WT	690-04	1.77953	0.015621	6.01465	0.00708426	0.170427	2.56451	11.7993	1.86176	0.138192	0.384662	24.6859	8.23031	26.7351	8.82103	0.0179112	0.835934	8.45285	1.37729	0.0996816	8.42987	0.022979	2.73372	2.68659	0.112676	0.563311
WT	788-02	1.73382	0.0378783	6.04091	0.00351355	0.172367	2.33958	10.2001	1.8966	0.126817	0.386961	14.3388	9.1841	25.6981	8.85091	0.0125696	1.32086	13.7096	1.77358	0.0971288	7.4164	0.0247197	3.38277	5.96301	0.115098	1.26425
WT	925-07	2.06616	0.014651	4.81755	0.045084	0.152993	1.65644	11.2734	1.55282	0.167109	0.401899	21.8435	7.59715	30.6316	7.82382	0.0452219	1.36694	12.975	1.77515	0.0961264	11.3696	0.0355139	2.78022	2.82263	0.0868445	1.05538
WT	12030-05	1.77328	0.199672	3.56498	0.0151133	0.0883358	1.17578	7.50656	0.869224	0.116855	0.21296	6.04757	2.50863	16.7101	4.13619	0.00470342	0.223102	4.49795	0.815263	0.0816778	6.80039	0.00760983	4.3982	1.95269	0.0636705	0.488083
WT	91	1.29154	0.601786	4.67426	0.0315844	0.19676	2.41005	12.7925	4.27115	0.154182	0.323952	16.6205	5.63259	38.7416	9.12911	0.0114413	0.933476	10.2779	2.29542	0.0402294	5.00706	0.0455694	1.10187	1.61678	0.0274314	0.250953
WT	95	2.65856	0.88869	6.58157	0.0728906	0.360601	3.63591	10.8315	5.85376	0.257207	0.414646	20.938	16.307	45.3192	9.9233	0.0200615	1.12761	19.6237	3.55156	0.0618344	7.57307	0.095693	2.55522	2.37003	0.0527006	0.467405
WT	100	2.61097	0.72573	6.66269	0.0440795	0.269946	2.74857	25.2	3.25232	0.164039	0.374686	16.3071	9.38657	47.4209	10.5542	0.028844	0.760345	19.1002	9.83289	0.0584193	6.32427	0.0680411	4.2823	2.52749	0.0892366	0.551511
WT	105	3.40361	0.666024	7.18578	0.0477002	0.280696	2.67031	27.4838	2.36468	0.209289	0.611143	44.6654	15.7735	49.9663	10.1381	0.0264437	1.34026	20.036	3.00223	0.0496991	5.56731	0.0682731	3.18519	2.88447	0.0889874	0.543226
WT	109	1.93338	0.800804	4.86377	0.0859305	0.285878	1.79161	9.32473	0.280746	0.236968	0.416459	23.1917	10.1789	59.6302	9.24196	0.0141467	0.84661	20.6776	0.257047	0.0598542	5.34034	0.0661966	0.481148	2.19818	0.040394	0.683245
WT	110	1.95058	0.728225	5.7728	0.0543116	0.237232	2.21359	9.5549	0.929712	0.196626	0.335178	27.4808	9.59455	32.5895	11.3677	0.0107036	0.756143	15.6103	0.380024	0.0502862	5.85657	0.0806364	2.66221	1.49925	0.0517569	0.30728
WT	112	2.57648	0.638948	5.80321	0.0313992	0.248868	2.75922	12.9414	1.44275	0.208274	0.385947	16.0604	10.7446	38.6895	10.4775	0.0136155	0.786458	16.3138	1.36561	0.0562044	5.45133	0.0814416	2.26359	1.79356	0.0458431	0.38197
KO	925-03	4.56743	0.347564	2.2502	0.0621343	0.215966	2.62617	16.4286	1.72196	0.126037	0.360744	18.6889	6.47742	23.186	6.31489	0.022492	1.48475	10.3731	2.79512	0.0900462	9.07687	0.0126576	2.18395	4.9725	0.161773	0.790671
KO	784-02	9.33039	0.247838	2.76651	0.0325671	0.236414	2.44339	3.95661	2.49053	0.209942	0.379735	9.58177	12.1148	74.4407	3.98425	0.0130048	2.12249	14.1599	3.4829	0.130832	10.0971	0.0421366	7.27243	7.29769	0.0915328	1.10941
KO	784-05	6.09438	0.377649	2.90615	0.0294237	0.259535	2.39232	14.5148	2.12924	0.234334	0.417317	18.7425	10.2039	54.2167	5.77651	0.0550419	1.90477	12.125	4.11177	0.14567	10.8963	0.0248841	5.30266	6.87673	0.138585	1.83983
KO	788-06	4.32219	0.0254616	2.04159	0.0422066	0.302355	1.68562	8.61645	1.91296	0.266503	0.5012	42.9876	9.69522	26.3378	6.61719	0.131096	3.77195	8.63658	2.0139	0.129067	9.21038	0.0202155	4.15382	4.39015	0.0931576	1.28421
KO	796-06	2.07282	0.0127334	3.49925	0.0121152	0.220845	2.08541	8.99255	1.44337	0.121584	0.28054	15.8144	6.31704	20.0222	7.49918	0.0499417	0.51851	8.83003	1.52897	0.0944343	10.3046	0.027842	4.88153	2.81094	0.110608	0.511802
KO	12030-02	4.40078	0.0237264	2.19855	0.109103	0.317595	2.32291	12.6011	2.33313	0.281478	0.544775	134.158	13.4804	28.5931	7.12719	0.0765971	3.09694	6.88944	1.75037	0.141545	8.37801	0.0151043	3.50269	4.50006	0.0628873	1.72004
KO	93	3.39657	0.61504	2.60755	0.044605	0.392614	2.29238	10.4361	3.0147	0.19272	0.384366	24.879	13.5666	61.6493	9.76327	0.0253417	1.71729	17.9768	4.18517	0.064923	5.54692	0.0694133	4.42669	2.92999	0.0540235	0.719301
KO	101	5.38412	0.576395	3.15204	0.185103	0.440809	2.08486	12.1878	4.61025	0.283099	0.623883	42.9946	22.5822	50.9186	13.4956	0.0238941	3.02772	17.527	5.60933	0.075399	5.28649	0.0654654	3.63761	4.43426	0.132296	1.09915
KO	103	6.87669	0.845412	3.24825	0.0358338	0.225761	2.64608	19.4195	2.10039	0.222284	0.341272	41.7729	13.4076	48.7357	12.0847	0.0364718	2.8766	20.2463	12.0346	0.0550342	4.37785	0.0448789	2.02521	2.92781	0.0709142	0.62627
KO	104	11.1716	0.75343	3.45938	0.0130129	0.303635	1.80299	10.6237	4.68131	0.229361	0.369869	28.6122	14.8961	51.3451	8.64399	0.0284422	3.07557	19.5206	4.04437	0.0596711	2.89878	0.104614	6.25116	2.68537	0.0510941	0.88058
KO	106	3.58795	0.85678	3.03612	0.0358154	0.323178	1.97033	9.96256	4.86259	0.19443	0.510617	35.5934	10.4657	47.6586	10.7109	0.0224608	1.91805	20.0721	2.22194	0.0666361	5.85845	0.088154	1.58332	2.73988	0.050048	0.656818

## Sheet: ERCC1-KD
Normalized to house keeping gene
Target	DLL4							NOTCH1							KDR							VEGFA							SNAI2							IL6							IL1b
N	1	2	3	4	5	6	7	1	2	3	4	5	6	7	1	2	3	4	5	6	7	1	2	3	4	5	6	7	1	2	3	4	5	6	7	1	2	3	4	5	6	7	1	2	3	4	5	6	7
NTC	n/a	0.00121971	0.00149803	0.00121509	0.000403223	0.000427584	0.000658113	0.00248321	0.00235652	0.0026999	0.00095731	0.000988207	0.00129775	0.00228033	0.0336087	0.0261304	0.0302668	0.0177912	0.0080822	0.00831132	0.00620778	0.012312	0.0134392	0.0205906	0.00389338	0.00407653	0.00397836	0.00438307	0.00064644	0.00028701	0.000794381	0.000102798	0.000141565	7.98432e-05	0.000144061	0.00424824	0.0048025	0.00555238	0.00609577	0.00328726	0.00467934	0.000282252	0.000140348	2.8824e-05	n/a	0.00057987	0.000147705	0.000173764	0.000149866
NTC	n/a	0.00150228	0.000504379	0.00136284	0.000326783	0.000422009	0.000478776	0.00250511	0.00225069	0.00229136	0.00103058	0.00117781	0.00134991	0.00263337	0.0352825	0.0275503	0.0170496	0.0220048	0.00690913	0.00910145	0.00555099	0.0125806	0.0118354	0.0145238	0.00552129	0.00406193	0.00427041	0.00463005	0.000719502	0.000426794	0.000355839	9.16144e-05	0.000134122	0.000134	8.90886e-05	0.0030333	0.00467703	0.00432857	0.00932136	0.0032127	0.00508178	0.000193016	0.00020104	3.74541e-05	0.000127368	0.000694374	0.000139234	0.000128816	0.000149394
NTC	n/a	0.00127303	0.000800647	0.000821837	0.000381038	0.000372262	0.000625126	0.00264464	0.00246897	0.00288741	0.00136359	0.00126053	0.00132407	0.00104745	0.0188885	0.0160551	0.0138748	0.0196446	0.00701389	0.00896832	0.0059451	0.0142398	0.0143128	0.0162183	0.00679138	0.00418117	0.00413607	0.00461186	0.00063792	0.000780237	0.000471238	7.50556e-05	0.000143376	0.000122039	0.000108694	0.00528089	0.00469873	0.00427316	0.00254018	0.00378196	0.00138309	0.00018814	5.36646e-05	1.74975e-05	5.307e-05	0.000634548	0.000129258	6.92328e-05	0.000178671
ERCC1-KD	n/a	0.000737346	0.000406672	0.000242995	0.00020357	0.000121064	0.000322704	0.00215286	0.00199273	0.00173071	0.000610511	0.000738588	0.000879966	0.00191141	0.0165643	0.0245969	0.0119215	0.0102974	0.00436592	0.00414421	0.00377482	0.0246821	0.0354632	0.0355144	0.00831305	0.00507281	0.00569087	0.00645749	0.00153695	0.00286119	0.00196258	0.000426075	0.000185267	0.000261349	0.000235666	0.00872085	0.0131345	0.00934031	0.0165737	0.00494078	0.00753769	0.000618525	0.00156262	0.000672077	0.00084833	0.0013567	0.000228667	0.000434184	0.000723613
ERCC1-KD	n/a	0.000955678	0.000414074	0.000277464	0.000165008	0.000147088	0.000131369	0.00188108	0.00211818	0.00160202	0.000538383	0.000759349	0.00081949	0.000197313	0.0298967	0.0297325	0.013457	0.00929596	0.00404564	0.00430602	0.00117736	0.023897	0.0356429	0.0309892	0.0103419	0.00446255	0.00834223	0.00708225	0.00151258	0.00201893	0.00243245	0.000297365	0.000193972	0.000321413	4.8774e-05	0.00783791	0.0128961	0.00786664	0.0194528	0.00436489	n/a	0.000406709	0.00141607	0.000747618	0.000683634	0.00172366	0.000252827	0.000264852	0.000531682
ERCC1-KD	n/a	0.00106343	0.000309319	0.000455581	0.000190114	0.000136101	0.000265481	0.00190369	0.00190477	0.00143521	0.00103406	0.000794553	0.000784833	0.00196499	0.0195735	0.0306047	0.013325	0.0113084	0.00490386	0.00440932	0.00425254	0.0213002	0.0462165	0.0369785	0.0107667	0.00516965	0.00624174	0.00704836	0.00121558	0.00345334	0.00111124	0.000349681	0.000178717	0.00033456	0.000218236	0.00664781	0.0172953	0.0106332	0.0169637	268915	0.00761403	0.000732258	0.0020646	0.000781599	0.000847021	0.00200608	0.000224768	0.000317031	0.00117687
[truncated: 74 more columns]
