# Supplementary material for: Endothelial-Ercc1 DNA repair deficiency provokes blood-brain barrier dysfunction
Source: Cell Death Dis. 2025 Jan 3;16(1):1. doi: 10.1038/s41419-024-07306-0 (PMC11698980; doi:10.1038/s41419-024-07306-0)
Supplement: Supplementary file 8 — Supplementary Table 1: Primer details [file 41419_2024_7306_MOESM8_ESM.xlsx]

## Sheet: Sheet1
Supplementary Table 1: Primer details
	human		mouse
Gene	forward	reverse	forward	reverse
	(5’-3’)	(5’-3’)	(5’-3’)	(5’-3’)
Angpt2	n/a	n/a	AACTCGCTCCTTCAGAAGCAGC	TTCCGCACAGTCTCTGAAGGTG
Cd31	n/a	n/a	TGG TTG TCA TTG GAG TGG TC	TTC TCG CTG TTG GAG TTC AG
Cdh5	AAA CAC CTC ACT TCC CCA TC	ACC TTG CCC ACA TAT TCT CC	GAACGAGGACAGCAACTTCACC	GTTAGCGTGCTGGTTCCAGTCA
Cdkn1a	AGGTGGACCTGGAGACTCTCAG	TCCTCTTGGAGAAGATCAGCCG	CGAGAACGGTGGAACTTTGAC	CAGGGCTCAGGTAGACCTTG
Cdkn2a	CTCGTGCTGATGCTACTGAGGA	GGTCGGCGCAGTTGGGCTCC	GAGGCGGATTTAGCTCTGCTC	TCCGCTGCAGACAGACTGGCCAG
Cldn5	ACA TTG TCG TCC GCG AGT TT	ACT TCT GCG ACA CGG GCA	TGACTGCCTTCCTGGACCACAA	CATACACCTTGCACTGCATGTGC
Dll4	CAT TGG ACT ATA ATC TGG CCC C	ATC CGA CAC TCT GGC TTT TC	AGC AAG CCA GAT GAG TGC	ACA AAA CAG ACC TCC CCA TC
Ercc1	GCTGGCTAAGATGTGTATCCTGG	ATCAGGAGGTCCGCTGGTTTCT	CTGGAGACCTACAAGGCGTATG	GATTTCACGGTGGTCAGACACTC
Gfap	n/a	n/a	CAG ACT TTC TCC AAC CTC CAG	CTC CTG CTT CGA GTC CTT AAT G
Hla-dr	n/a	n/a	TAT GGA CCG GCC TTC TAC CA	GGG CGA AGT CTC CAA ACT CA
Lama1	n/a	n/a	TGTCTGCAAGCCAGGAGCTACA	GAGACAGAACGGCATCACCAAC
Il-6	TGC AAT AAC CAC CCC TGA	TGC GCA GAA TGA GAT GAG TTG	ACA AGT CCG GAG AGG AGA CT	AAT TGC CAT TGC ACA ACT CTT
Il-1b	CCA AAC CTC TTC GAG GCA CAA	TAC TTC TGC CAT GGC TGC TTC A	TGC CAC CTT TTG ACA GTG ATG	TGA TGT GCT GCT GCG AGA TT
Icam1	TAG CAG CCG CAG TCA TAA TGG G	AGG CGT GGC TTG TGT GTT CG	GTT CTC TAA TGT CTC CGA GGC	CTT CAG AGG CAG GAA ACA GG
Kdr	ATA GAA GGT GCC CAG GAA AAG	GTC TTC AGT TCC CCT CCA TTG	CGAGACCATTGAAGTGACTTGCC	TTCCTCACCCTGCGGATAGTCA
Mfsd2a	TCA TCC TGT TTG TGG GCC	ATG AGG AAG TAG GCA ATG ACG	GGTCTCAGAAGTTGCCAATCGC	GAAGGCACAGAGGACGTAGATG
Neun	n/a	n/a	ATC CTT ACC ATC ACA CCA TCG	GGA GAC GGT GGA AGG TTT C
Notch1	ATC AGC AAC CCC TGT AAC G	GCA CTC ATC CAC GTC CTG	ATG TCA ATG TTC GAG GAC CAG	TCA CTG TTG CCT GTC TCA AG
Olig2	n/a	n/a	TTA CAG ACC GAG CCA ACA CC	TGG CCC CAG GGA TGA TCT AA
P2ry12	n/a	n/a	CGC CAG TGT CAT TTG CTG TC	CAG GTA GAT GCC ACC CCT TG
Pdgfrb	n/a	n/a	AGT GAT GTC TGG TCT TTT GGG	TGG CAT TGT AGA ACT GGT CG
P-gp/Mdr1a	GTC CCA GGA GCC CAT CCT	CCC GGC TGT TGT CTC CAT A	CAG CAT CGC AGA GAA CAT TG	GTG CCT TTG TCT CCT ACT CTG
Snai2	TGT GAC AAG GAA TAT GTG AGC C	TGA GCC CTC AGA TTT GAC CTG	TCTGTGGCAAGGCTTTCTCCAG	TGCAGATGTGCCCTCAGGTTTG
Tnfa	AAA CAA CCC TCA GAC GCC ACA T	AGT GCT CAT GGT GTC CTT TCC A	ATC CAT CTC TTT GCG GAG GC	GGA GAG GTA GGG TTG TTG GC
Vegfa	CAT CTT CAA GCC ATC CTG CTG TGT G	GCA TGG TGA TGT TGG ACT CCT	CTGCTGTAACGATGAAGCCCTG	GCTGTAGGAAGCTCATCTCTCC
Zo-1/Tjp1	CCC GAA GGA GTT GAG CAG GAA ATC	CCA CAG GCT TCA GGA ACT TGA GG	AGC GAA TGT CTA AAC CTG GG	TCC AAC TTG AGC ATA CAC AGG
