# Supplementary material for: Endothelial-Ercc1 DNA repair deficiency provokes blood-brain barrier dysfunction
Source: Cell Death Dis. 2025 Jan 3;16(1):1. doi: 10.1038/s41419-024-07306-0 (PMC11698980; doi:10.1038/s41419-024-07306-0)
Supplement: Supplementary file 9 — Supplementary Table 2: FDR-corrected values of multiplex qPCR on shERCC1 and NTC cells [file 41419_2024_7306_MOESM9_ESM.xlsx]

## Sheet: Sheet1
Supplementary Table 2: FDR-corrected values of multiplex qPCR on shERCC1 and NTC cells
Gene	Discovery?	P value	Mean NTC	Mean KD	Difference	SE of difference	t ratio	df	q value
ERCC1	Yes	0.010145	1	0.166	0.834	0.1435	5.811	3	0.019316
CDKN1A	No	0.738151	1	0.9632	0.03678	0.105	0.3502	6	0.382102
CDKN2A	No	0.215063	1	1.199	-0.1991	0.1436	1.386	6	0.12617
IL-6	Yes	0.020045	1	2.296	-1.296	0.4125	3.141	6	0.029399
TNFA	No	0.190334	1	2.178	-1.178	0.7781	1.514	5	0.119638
IL-1B	Yes	0.010975	1.049	4.109	-3.06	0.7769	3.939	5	0.019316
ICAM1	Yes	0.146333	1	1.723	-0.7227	0.4333	1.668	6	0.099056
P-GP	Yes	0.054798	1	1.754	-0.7537	0.3167	2.38	6	0.047556
MFSD2A	Yes	0.041339	1	2.112	-1.112	0.4298	2.588	6	0.04206
CLDN5	Yes	0.041454	1	0.5724	0.4276	0.1654	2.586	6	0.04206
CDH5	Yes	0.001016	1	0.6492	0.3508	0.05905	5.941	6	0.004469
VEGFA	Yes	0.043016	1	2.035	-1.035	0.4047	2.558	6	0.04206
ZO-1	No	0.540825	1	1.125	-0.1254	0.1935	0.6482	6	0.297454
SNAI2	Yes	0.067741	1	3.262	-2.262	1.017	2.225	6	0.049677
DLL4	Yes	0.005331	1	0.4579	0.5421	0.1153	4.701	5	0.015637
NOTCH1	Yes	0.00088	1	0.7062	0.2938	0.04811	6.106	6	0.004469
KDR	Yes	0.059445	1	0.7435	0.2565	0.1105	2.32	6	0.047556
