# Supplementary material for: Endothelial-Ercc1 DNA repair deficiency provokes blood-brain barrier dysfunction
Source: Cell Death Dis. 2025 Jan 3;16(1):1. doi: 10.1038/s41419-024-07306-0 (PMC11698980; doi:10.1038/s41419-024-07306-0)
Supplement: Supplementary file 10 — Supplementary Table 3: FDR-corrected values of multiplex qPCR on WBH of WT and EC-KO mice [file 41419_2024_7306_MOESM10_ESM.xlsx]

## Sheet: Sheet1
Supplementary Table 3: FDR-corrected values of multiplex qPCR on WBH of WT and EC-KO mice
Gene	Discovery?	P value	Mean of WT	Mean of EC-KO	Difference	SE of difference	t ratio	df	q value
Ercc1	Yes	8.3e-05	5.093	2.835	2.258	0.4737	4.768	23	0.002005
Cdkn1a	Yes	0.00022	2.301	5.564	-3.263	0.7455	4.377	23	0.002129
Cdkn2a	No	0.94382	0.4179	0.4273	-0.00942	0.1322	0.07124	23	0.94382
Il-1b	No	0.285081	0.03736	0.05455	-0.01719	0.0157	1.094	23	0.413368
Tnfa	Yes	0.021862	0.01664	0.0406	-0.02396	0.009709	2.467	22	0.07925
Cd31	No	0.074677	9.01	12.11	-3.101	1.661	1.867	23	0.171708
Lama1	No	0.753609	0.0505	0.04682	0.003682	0.01159	0.3177	23	0.830769
Cldn5	Yes	0.008677	0.2086	0.2945	-0.08597	0.02997	2.869	23	0.04194
Tjp1	No	0.583673	12.79	11.61	1.179	2.12	0.5559	23	0.735936
Mdr1a	No	0.620348	2.313	2.214	0.09922	0.1976	0.5021	23	0.749587
Mfsd2a	No	0.140536	3.148	4.11	-0.9621	0.6303	1.526	23	0.271703
P2ry12	Yes	0.028326	0.3485	0.4273	-0.07881	0.03358	2.347	22	0.082145
Hla-dr	No	0.179723	0.1864	0.2136	-0.02721	0.01966	1.384	23	0.325748
Neun	No	0.120775	34.68	44.28	-9.602	5.96	1.611	23	0.250177
Olig2	No	0.243507	9.394	8.365	1.029	0.8589	1.198	22	0.392317
Gfap	Yes	0.014575	17.54	27.97	-10.42	3.915	2.662	21	0.060382
Cdh5	Yes	0.001499	2.428	4.234	-1.806	0.4982	3.625	22	0.01087
Il-6	No	0.076973	0.06571	0.09091	-0.02519	0.01361	1.852	23	0.171708
Icam1	Yes	0.007332	0.5993	1.022	-0.4225	0.1437	2.941	23	0.04194
Pdgfrb	No	0.045208	1.847	2.845	-0.9987	0.4703	2.123	22	0.119184
Kdr	Yes	0.025864	1.943	3.174	-1.232	0.5137	2.398	21	0.082145
Dll4	No	0.2182	0.07933	0.09575	-0.01642	0.01297	1.266	23	0.372223
Notch1	No	0.781294	7.191	7.448	-0.2572	0.9156	0.2809	23	0.830769
Vegfa	No	0.802121	13.69	14.21	-0.5196	2.049	0.2535	23	0.830769
Angpt2	Yes	0.000138	0.9812	2.32	-1.338	0.2933	4.563	23	0.002005
Snai2	No	0.395545	0.137	0.1245	0.01249	0.01441	0.8665	22	0.546228
